# Supplementary material for: Periodontal Regeneration of Vital Poor Prognosis Teeth with Attachment Loss Involving the Root Apex: Two Cases with up to 5 Years Follow-Up
Source: Dent J (Basel). 2024 Jun 5;12(6):170. doi: 10.3390/dj12060170 (PMC11202695; doi:10.3390/dj12060170)
Supplement: Supplementary file 1 [file dentistry-12-00170-s001.zip]

Archive with 1 entries (1 files):
- dentistry-3002963-supplementary.pdf
